# Supplementary material for: (1-(4-(5-Phenyl-1,3,4-oxadiazol-2-yl)phenyl)-1H-1,2,3-triazol-4-yl)-methylenyls α,ω-Bisfunctionalized 3- and 4-PEG: Synthesis and Photophysical Studies
Source: Molecules. 2023 Jul 6;28(13):5256. doi: 10.3390/molecules28135256 (PMC10343605; doi:10.3390/molecules28135256)
Supplement: Supplementary file 1 [file molecules-28-05256-s001.zip]

Archive with 1 entries (1 files):
- molecules-2456493-supplementary.pdf
